# Supplementary material for: Genome-Wide Identification and Comprehensive Analysis of AP2/ERF Gene Family in Adiantum nelumboides Under Abiotic Stress
Source: Life (Basel). 2025 Aug 11;15(8):1269. doi: 10.3390/life15081269 (PMC12387245; doi:10.3390/life15081269)
Supplement: Supplementary file 1 [file life-15-01269-s001.zip › Table S.xlsx]

## Sheet: Table S1
Table S1 163 AP2/ERF family genes and related information of A. nelumboides
Gene Name	Protein ID	Gene ID	Subcellular Localization	CDS Size	Protien Size		MW/KDa	pI	Instability Index	Aliphatic Index	GRAVY
AnAP2/ERF1	MCO5599561.1	L7F22_053667	Nucleus	876	291	31669	31.669	4.65	59.89	64.5	-0.442
AnAP2/ERF2	MCO5548627.1	L7F22_002087	Nucleus	876	291	31670	31.67	4.65	62.65	64.19	-0.446
AnAP2/ERF3	MCO5557041.1	L7F22_010596	Nucleus	885	294	32440.1	32.4401	4.95	66.9	38.37	-1.045
AnAP2/ERF4	MCO5610732.1	L7F22_064973	Nucleus	864	287	31481	31.481	4.87	64	39.3	-1.018
AnAP2/ERF5	MCO5562233.1	L7F22_015859	Nucleus	1128	375	41165.7	41.1657	6	47.17	81.52	-0.303
AnAP2/ERF6	MCO5581769.1	L7F22_035657	Nucleus	822	273	29830.5	29.8305	6.45	61.58	58.83	-0.499
AnAP2/ERF7	MCO5610894.1	L7F22_065137	Nucleus	1113	370	40455.9	40.4559	5.64	46.98	79.22	-0.271
AnAP2/ERF8	MCO5554438.1	L7F22_007968	Nucleus	807	268	29182.6	29.1826	5.92	65.35	58.06	-0.515
AnAP2/ERF9	MCO5599563.1	L7F22_053669	Nucleus	1650	549	60009.1	60.0091	5.61	57.08	80.05	-0.433
AnAP2/ERF10	MCO5550847.1	L7F22_004340	Nucleus	1086	361	37728.4	37.7284	8.53	71.89	67.37	-0.333
AnAP2/ERF11	MCO5608755.1	L7F22_062971	Nucleus	1077	358	37630.4	37.6304	7.84	71.65	69.53	-0.328
AnAP2/ERF12	MCO5548621.1	L7F22_002081	Nucleus	1671	556	60538.7	60.5387	5.9	58.22	74.33	-0.444
AnAP2/ERF13	MCO5570092.1	L7F22_023808	Nucleus	1467	488	52328	52.328	7.01	57.76	63.34	-0.52
AnAP2/ERF14	MCO5547757.1	L7F22_001209	Nucleus	693	230	25191.1	25.1911	8.98	47.82	87.13	-0.197
AnAP2/ERF15	MCO5606849.1	L7F22_061040	Nucleus	1227	408	44950.4	44.9504	8	47.42	82.6	-0.327
AnAP2/ERF16	MCO5611661.1	L7F22_065916	Nucleus	1263	420	46142.9	46.1429	8.15	47.42	80.48	-0.343
AnAP2/ERF17	MCO5562377.1	L7F22_016004	Nucleus	945	314	32692.5	32.6925	5.18	56.2	72.07	-0.251
AnAP2/ERF18	MCO5548400.1	L7F22_001857	Nucleus	939	312	32297.2	32.2972	5.23	50.4	72.88	-0.176
AnAP2/ERF19	MCO5583699.1	L7F22_037613	Nucleus	861	286	31492.6	31.4926	6.66	72.37	58.46	-0.516
AnAP2/ERF20	MCO5550207.1	L7F22_003689	Nucleus	888	295	32449.7	32.4497	9.01	64.48	71.86	-0.452
AnAP2/ERF21	MCO5553658.1	L7F22_007183	Nucleus	969	322	35270.4	35.2704	6.07	78.21	48.66	-0.696
AnAP2/ERF22	MCO5571056.1	L7F22_024787	Nucleus	828	275	30037.9	30.0379	8.96	80.48	62.95	-0.467
AnAP2/ERF23	MCO5581413.1	L7F22_03529	Nucleus	810	269	29397.2	29.3972	8.91	79.8	66.13	-0.499
AnAP2/ERF24	MCO5555163.1	L7F22_008706	Nucleus	966	321	34798	34.798	8.46	69.52	59.66	-0.653
AnAP2/ERF25	MCO5609882.1	L7F22_064115	Nucleus	969	322	34977.2	34.9772	8.15	70.86	58.23	-0.67
AnAP2/ERF26	MCO5588540.1	L7F22_042497	Nucleus	372	123	13296.1	13.2961	10.62	83.3	61.22	-0.453
AnAP2/ERF27	MCO5607659.1	L7F22_061857	Nucleus	1155	384	40024.9	40.0249	8.87	66.01	72.37	-0.279
AnAP2/ERF28	MCO5577927.1	L7F22_031762	Nucleus	570	189	20256.3	20.2563	5.3	56.56	58.99	-0.58
AnAP2/ERF29	MCO5577926.1	L7F22_031761	Nucleus	570	189	20256.3	20.2563	5.3	56.56	58.99	-0.58
AnAP2/ERF30	MCO5611848.1	L7F22_066107	Nucleus	576	191	20442.5	20.4425	5.7	63.29	58.38	-0.593
AnAP2/ERF31	MCO5593281.1	L7F22_047289	Nucleus	741	246	26252.5	26.2525	9.14	75.3	64.39	-0.446
AnAP2/ERF32	MCO5552107.1	L7F22_005617	Nucleus	741	246	26025.3	26.0253	9.2	73.07	67.93	-0.396
AnAP2/ERF33	MCO5592305.1	L7F22_046305	Nucleus	645	214	23302	23.302	7.78	58.66	60.33	-0.534
AnAP2/ERF34	MCO5607900.1	L7F22_062102	Nucleus	651	216	23757.5	23.7575	6.52	58.44	57.5	-0.619
AnAP2/ERF35	MCO5564897.1	L7F22_018565	Nucleus	291	96	10843.4	10.8434	10.5	69.13	58.02	-0.904
AnAP2/ERF36	MCO5604909.1	L7F22_059084	Nucleus	696	231	25183.4	25.1834	9.87	69.26	66.06	-0.648
AnAP2/ERF37	MCO5562974.1	L7F22_016610	Nucleus	1167	388	43130.4	43.1304	5.01	57.31	72.22	-0.497
AnAP2/ERF38	MCO5563998.1	L7F22_017653	Nucleus	651	216	23355.6	23.3556	10.07	66.33	73.38	-0.539
AnAP2/ERF39	MCO5577690.1	L7F22_031522	Nucleus	1812	603	66892.1	66.892	4.87	60.16	67.86	-0.539
AnAP2/ERF40	MCO5605764.1	L7F22_059948	Nucleus	1395	464	51738.7	51.7387	4.8	58.71	67.97	-0.521
AnAP2/ERF41	MCO5570560.1	L7F22_024285	Nucleus	1257	418	45671.8	45.6718	5.34	56.8	72.63	-0.443
AnAP2/ERF42	MCO5571112.1	L7F22_024844	Nucleus	993	330	36704.6	36.7046	4.88	50.77	68.03	-0.596
AnAP2/ERF43	MCO5607794.1	L7F22_061995	Nucleus	1230	409	42716.9	42.7169	8.72	68.9	72.22	-0.243
AnAP2/ERF44	MCO5546900.1	L7F22_000338	Nucleus	732	243	26376.7	26.3767	8.69	67.94	71.65	-0.409
AnAP2/ERF45	MCO5586549.1	L7F22_040490	Nucleus	1254	417	45720	45.72	5.51	56.86	73.76	-0.438
AnAP2/ERF46	MCO5570084.1	L7F22_023800	Nucleus	1209	402	44985.4	44.9855	5.04	58.37	75.25	-0.518
AnAP2/ERF47	MCO5548473.1	L7F22_001931	Nucleus	2070	689	74480.9	74.4809	6.46	50.08	75.66	-0.283
AnAP2/ERF48	MCO5579110.1	L7F22_032962	Nucleus	804	267	28452.6	28.4526	5.07	74.25	71.84	-0.26
AnAP2/ERF49	MCO5603177.1	L7F22_057324	Nucleus	789	262	28169.3	28.1693	4.75	74.65	71.68	-0.302
AnAP2/ERF50	MCO5610545.1	L7F22_064784	Nucleus	726	241	26323.8	26.3238	9.06	71.7	70.66	-0.428
AnAP2/ERF51	MCO5556845.1	L7F22_010399	Nucleus	2073	690	74350.7	74.3507	6.12	50.24	75.41	-0.275
AnAP2/ERF52	MCO5567032.1	L7F22_020715	Nucleus	1515	504	54992.3	54.9923	6.12	57.28	63.31	-0.529
AnAP2/ERF53	MCO5561429.1	L7F22_015050	Nucleus	1515	504	54992.3	54.9923	6.12	57.28	63.31	-0.529
AnAP2/ERF54	MCO5599253.1	L7F22_053354	Nucleus	990	329	36773.6	36.7736	5.25	49.34	64.98	-0.643
AnAP2/ERF55	MCO5588950.1	L7F22_042913	Nucleus	1524	507	55269.5	55.2695	6.02	59.72	65.42	-0.507
AnAP2/ERF56	MCO5556683.1	L7F22_010234	Nucleus	1221	406	45093.4	45.0934	6.18	58.25	80.54	-0.537
AnAP2/ERF57	MCO5605430.1	L7F22_059614	Nucleus	825	274	29410.1	29.4101	8.77	70.85	75.33	-0.322
AnAP2/ERF58	MCO5548875.1	L7F22_002337	Nucleus	1569	522	57079.7	57.0797	5.46	55.78	64.56	-0.512
AnAP2/ERF59	MCO5555219.1	L7F22_008763	Nucleus	843	280	30292	30.292	8.53	76.02	71.61	-0.439
AnAP2/ERF60	MCO5592831.1	L7F22_046834	Nucleus	1692	563	61717.3	61.7173	6.07	53.04	65.91	-0.595
AnAP2/ERF61	MCO5558076.1	L7F22_011652	Nucleus	1554	517	56578.4	56.5784	5.95	53.85	67.62	-0.492
AnAP2/ERF62	MCO5578352.1	L7F22_032193	Nucleus	1848	615	67252.3	67.2523	5.88	51.1	70.59	-0.568
AnAP2/ERF63	MCO5609194.1	L7F22_063417	Nucleus	1245	414	46212.7	46.2127	5.11	55.98	61.28	-0.671
AnAP2/ERF64	MCO5547851.1	L7F22_001303	Nucleus	1395	464	50963.7	50.9637	6.3	48.38	65.04	-0.546
AnAP2/ERF65	MCO5572438.1	L7F22_026193	Nucleus	720	239	25989.2	25.9892	9.63	61.51	64.64	-0.661
AnAP2/ERF66	MCO5609530.1	L7F22_063758	Nucleus	831	276	29436.2	29.4362	8.34	68.49	71.92	-0.292
AnAP2/ERF67	MCO5550996.1	L7F22_004491	Nucleus	948	315	35305.8	35.3058	6.35	47.49	65.37	-0.577
AnAP2/ERF68	MCO5569298.1	L7F22_023010	Nucleus	1374	457	50198.8	50.1988	6.72	48.4	65.19	-0.583
AnAP2/ERF69	MCO5575795.1	L7F22_029600	Nucleus	1725	574	62755.5	62.7555	5.91	53.5	68.9	-0.471
AnAP2/ERF70	MCO5553889.1	L7F22_007415	Nucleus	1812	603	66435.7	66.4357	6.32	54.29	65.7	-0.627
AnAP2/ERF71	MCO5568756.1	L7F22_022456	Nucleus	1134	377	41465.7	41.4657	7.58	53.78	75.33	-0.429
AnAP2/ERF72	MCO5612225.1	L7F22_066488	Nucleus	1164	387	42463.8	42.4638	8.05	53.56	73.67	-0.431
AnAP2/ERF73	MCO5561581.1	L7F22_015201	Nucleus	831	276	29396.2	29.3962	8.51	66.4	73.7	-0.224
AnAP2/ERF74	MCO5557611.1	L7F22_011177	Nucleus	1275	424	47249.6	47.2496	4.95	53.63	61.89	-0.677
AnAP2/ERF75	MCO5550339.1	L7F22_003823	Nucleus	615	204	22838	22.838	9.6	56.56	69.41	-0.668
AnAP2/ERF76	MCO5560893.1	L7F22_014513	Nucleus	1473	490	53013.2	53.0132	5.1	70.38	70.16	-0.406
AnAP2/ERF77	MCO5574696.1	L7F22_028486	Nucleus	1920	639	68679.7	68.6797	5.47	49.51	69.78	-0.413
AnAP2/ERF78	MCO5576398.1	L7F22_030208	Nucleus	1566	521	57549.8	57.5498	7.16	60.03	66.31	-0.581
AnAP2/ERF79	MCO5591240.1	L7F22_045221	Nucleus	1431	476	52317.3	52.3173	6.46	51.86	65.32	-0.514
AnAP2/ERF80	MCO5600902.1	L7F22_055019	Nucleus	2523	840	89069.2	89.0692	8.01	58.58	66.95	-0.397
AnAP2/ERF81	MCO5574013.1	L7F22_027791	Nucleus	1416	471	52000	52	6.91	57.76	60.62	-0.542
AnAP2/ERF82	MCO5611693.1	L7F22_065951	Nucleus	825	274	30327.8	30.3278	6.95	69.94	60.26	-0.638
AnAP2/ERF83	MCO5604842.1	L7F22_059016	Nucleus	828	275	30423.8	30.4238	6.53	71.76	58.98	-0.713
AnAP2/ERF84	MCO5613241.1	L7F22_067517	Nucleus	1602	533	57598.9	57.5989	5.25	54.02	68.69	-0.517
AnAP2/ERF85	MCO5559446.1	L7F22_013046	Nucleus	1284	427	46519.8	46.5198	6.62	62.78	68.83	-0.583
AnAP2/ERF86	MCO5600313.1	L7F22_054423	Nucleus	1602	533	57646.1	57.6461	5.18	52.6	70.15	-0.507
AnAP2/ERF87	MCO5611110.1	L7F22_065360	Nucleus	1227	408	45034.4	45.0344	5.27	54.94	72.01	-0.53
AnAP2/ERF88	MCO5575291.1	L7F22_029091	Nucleus	1227	408	45034.4	45.0344	5.27	54.94	72.01	-0.53
AnAP2/ERF89	MCO5572983.1	L7F22_026745	Nucleus	1242	413	44853.2	44.8531	6.62	63.15	68.11	-0.535
AnAP2/ERF90	MCO5579064.1	L7F22_032916	Nucleus	1875	624	66787.8	66.7878	6.8	64.32	71.28	-0.38
AnAP2/ERF91	MCO5556928.1	L7F22_010483	Nucleus	777	258	27407.8	27.4078	6.75	56.3	64.5	-0.432
AnAP2/ERF92	MCO5568184.1	L7F22_021880	Nucleus	771	256	27137.4	27.1374	7.67	48.28	65	-0.436
AnAP2/ERF93	MCO5567991.1	L7F22_021687	Nucleus	2439	812	85921.8	85.9218	6.81	54.66	70.79	-0.355
AnAP2/ERF94	MCO5554602.1	L7F22_008133	Nucleus	1863	620	66293.4	66.2934	6.93	61.84	72.87	-0.317
AnAP2/ERF95	MCO5555191.1	L7F22_008734	Nucleus	2502	833	91980.2	91.9802	6.79	54.29	64.84	-0.674
AnAP2/ERF96	MCO5553667.1	L7F22_007193	Nucleus	1254	417	46128.4	46.1284	6.16	59.66	63.96	-0.742
AnAP2/ERF97	MCO5604903.1	L7F22_059077	Nucleus	669	222	24135	24.1349	8.23	60.2	60.41	-0.464
AnAP2/ERF98	MCO5606862.1	L7F22_061053	Nucleus	1212	403	44362.7	44.3627	7.76	60.72	67.64	-0.676
AnAP2/ERF99	MCO5547460.1	L7F22_000910	Nucleus	1347	448	49234.7	49.2347	4.91	53.01	62.77	-0.533
AnAP2/ERF100	MCO5560342.1	L7F22_013954	Nucleus	1329	442	49274.9	49.2749	5.28	60.2	61.43	-0.718
AnAP2/ERF101	MCO5608517.1	L7F22_062728	Nucleus	1269	422	46644.6	46.6446	4.65	60.54	64.29	-0.534
AnAP2/ERF102	MCO5554656.1	L7F22_008189	Nucleus	1389	462	49797.3	49.7973	8.54	63.4	69.96	-0.476
AnAP2/ERF103	MCO5604981.1	L7F22_059156	Nucleus	1128	375	40119.8	40.1198	7.56	71.03	72.21	-0.328
AnAP2/ERF104	MCO5557950.1	L7F22_011524	Nucleus	1128	375	40119.8	40.1198	7.56	71.03	72.21	-0.33
AnAP2/ERF105	MCO5556369.1	L7F22_009917	Nucleus	1140	379	40565.3	40.5653	8.01	70.63	70.69	-0.355
AnAP2/ERF106	MCO5600786.1	L7F22_054901	Nucleus	1407	468	50677.4	50.6774	8.66	65.07	66.3	-0.521
AnAP2/ERF107	MCO5569023.1	L7F22_022729	Nucleus	1332	443	49386	49.386	4.92	66.18	61.29	-0.695
AnAP2/ERF108	MCO5570178.1	L7F22_023896	Nucleus	1551	516	56500.8	56.5008	6.93	55.29	61.61	-0.511
AnAP2/ERF109	MCO5599490.1	L7F22_053594	Nucleus	447	148	15865	15.865	8.98	53.56	77.36	-0.151
AnAP2/ERF110	MCO5573849.1	L7F22_027624	Nucleus	1149	382	41145.9	41.1459	4.67	53.57	67.72	-0.486
AnAP2/ERF111	MCO5570922.1	L7F22_024652	Nucleus	1203	400	43844.2	43.8441	4.95	68.5	65.45	-0.481
AnAP2/ERF112	MCO5573598.1	L7F22_027370	Nucleus	1221	406	44613	44.613	4.86	70.22	64.7	-0.474
AnAP2/ERF113	MCO5607233.1	L7F22_061426	Nucleus	309	102	11986	11.986	11.15	62.92	91.96	-0.178
AnAP2/ERF114	MCO5609535.1	L7F22_063763	Nucleus	2556	851	93537.9	93.5379	4.92	70.1	65.66	-0.653
AnAP2/ERF115	MCO5579015.1	L7F22_032866	Nucleus	2331	776	85029.7	85.0297	5.02	55.31	79.39	-0.227
AnAP2/ERF116	MCO5603780.1	L7F22_057932	Nucleus	3012	1003	110251	110.251	6.35	53.15	68.05	-0.569
AnAP2/ERF117	MCO5547519.1	L7F22_000969	Nucleus	1530	509	55467.2	55.4672	6.34	50.93	66.42	-0.478
AnAP2/ERF118	MCO5550632.1	L7F22_004121	Nucleus	2502	833	91855.6	91.8556	4.88	69.11	63.35	-0.73
AnAP2/ERF119	MCO5585921.1	L7F22_039855	Nucleus	441	146	16017.7	16.0177	10.33	44.96	77.6	-0.336
AnAP2/ERF120	MCO5582892.1	L7F22_036793	Nucleus	1104	367	40258	40.258	5.66	76.52	69.43	-0.522
AnAP2/ERF121	MCO5556408.1	L7F22_009957	Nucleus	732	243	26671	26.671	8.63	65.34	60.58	-0.633
AnAP2/ERF122	MCO5605349.1	L7F22_059532	Nucleus	732	243	26637	26.637	8.33	69.18	60.21	-0.635
AnAP2/ERF123	MCO5604731.1	L7F22_058901	Nucleus	711	236	25592.8	25.5928	8.49	56.88	67.54	-0.562
AnAP2/ERF124	MCO5607656.1	L7F22_061854	Nucleus	4080	1359	149880	149.88	5.98	55.37	64.21	-0.688
AnAP2/ERF125	MCO5603119.1	L7F22_057265	Nucleus	4020	1339	148057	148.057	6.34	56.25	64.57	-0.712
AnAP2/ERF126	MCO5553618.1	L7F22_007143	Nucleus	879	292	32158.1	32.1581	8.3	47.85	70.89	-0.485
AnAP2/ERF127	MCO5555213.1	L7F22_008757	Nucleus	873	290	32031.8	32.0318	8.5	55.88	65.07	-0.676
AnAP2/ERF128	MCO5569880.1	L7F22_023594	Nucleus	1221	406	43684.5	43.6845	5.89	63.89	66.26	-0.327
AnAP2/ERF129	MCO5604192.1	L7F22_058353	Nucleus	1218	405	43706.7	43.7067	5.42	63.9	68.1	-0.282
AnAP2/ERF130	MCO5573247.1	L7F22_027016	Nucleus	2826	941	104850	104.85	8.45	55.37	71.38	-0.529
AnAP2/ERF131	MCO5614223.1	L7F22_068503	Nucleus	786	261	28861.4	28.8614	7.8	50.34	75.52	-0.49
AnAP2/ERF132	MCO5586602.1	L7F22_040543	Nucleus	3039	1012	113321	113.321	8.46	55.02	69.37	-0.585
AnAP2/ERF133	MCO5556915.1	L7F22_010470	Nucleus	360	119	13274.9	13.2749	9.07	54.84	59.24	-0.776
AnAP2/ERF134	MCO5607785.1	L7F22_061986	Nucleus	711	236	25624.9	25.6249	8.49	57.69	68.77	-0.55
AnAP2/ERF135	MCO5605431.1	L7F22_059615	Nucleus	864	287	31374.2	31.3742	8.16	50.28	70.52	-0.557
AnAP2/ERF136	MCO5580372.1	L7F22_034239	Nucleus	1905	634	67741.6	67.7416	9.02	59.38	62.11	-0.467
AnAP2/ERF137	MCO5556367.1	L7F22_009915	Nucleus	2418	805	88740.8	88.7408	6.74	56.8	61.98	-0.654
AnAP2/ERF138	MCO5557556.1	L7F22_011122	Nucleus	894	297	31472.5	31.4725	9.84	57.59	61.85	-0.538
AnAP2/ERF139	MCO5568814.1	L7F22_022514	Nucleus	2373	790	85419.6	85.4196	8.05	54.17	68.59	-0.453
AnAP2/ERF140	MCO5572603.1	L7F22_026360	Nucleus	2790	929	101466	101.466	5.92	50.46	62.19	-0.606
AnAP2/ERF141	MCO5579012.1	L7F22_032863	Nucleus	2007	668	75922.7	75.9227	7.63	54.84	71.56	-0.646
AnAP2/ERF142	MCO5574572.1	L7F22_028360	Nucleus	2448	815	89647.6	89.6476	7.35	59.46	60.75	-0.669
AnAP2/ERF143	MCO5576417.1	L7F22_030227	Nucleus	2001	666	75393.1	75.3931	8.47	54.28	70.6	-0.67
AnAP2/ERF144	MCO5570757.1	L7F22_024485	Nucleus	2790	929	101491	101.491	6.09	47.21	64.28	-0.586
AnAP2/ERF145	MCO5578026.1	L7F22_031864	Nucleus	1227	408	44712	44.712	4.9	65.47	67.72	-0.52
AnAP2/ERF146	MCO5605160.1	L7F22_059340	Nucleus	1659	552	60526	60.526	5.08	62.52	68.12	-0.448
AnAP2/ERF147	MCO5570773.1	L7F22_024501	Nucleus	1632	543	60264.4	60.2644	8.98	48.2	64.07	-0.646
AnAP2/ERF148	MCO5567846.1	L7F22_021542	Nucleus	2505	834	93801.9	93.8019	7.14	53.45	71.15	-0.56
AnAP2/ERF149	MCO5583661.1	L7F22_037574	Nucleus	1731	576	63961	63.961	8.55	52.83	71.89	-0.493
AnAP2/ERF150	MCO5557257.1	L7F22_010818	Nucleus	2640	879	95487.6	95.4876	5.99	46.93	59.67	-0.701
AnAP2/ERF151	MCO5598410.1	L7F22_052505	Nucleus	2646	881	95367.4	95.3674	5.96	46.92	61.19	-0.661
AnAP2/ERF152	MCO5586642.1	L7F22_040583	Nucleus	3087	1028	111287	111.287	6.12	58.06	59.82	-0.58
AnAP2/ERF153	MCO5583663.1	L7F22_037576	Nucleus	519	172	19681.3	19.6813	9.91	37.66	64.77	-0.844
AnAP2/ERF154	MCO5581158.1	L7F22_035036	Nucleus	3099	1032	112166	112.166	6.2	59.08	59.68	-0.603
AnAP2/ERF155	MCO5564097.1	L7F22_017753	Nucleus	3369	1122	123040	123.04	6.18	39.95	59.9	-0.786
AnAP2/ERF156	MCO5604652.1	L7F22_058822	Nucleus	3327	1108	120964	120.964	6.15	41.05	59.67	-0.764
AnAP2/ERF157	MCO5587838.1	L7F22_041790	Nucleus	2256	751	80566.2	80.5662	6.02	48.94	69.84	-0.387
AnAP2/ERF158	MCO5570102.1	L7F22_023818	Nucleus	2256	751	80525.1	80.5251	6.21	51.18	68.3	-0.397
AnAP2/ERF159	MCO5612943.1	L7F22_067216	Nucleus	1491	496	56188.9	56.1889	5.75	60.62	55.97	-0.867
AnAP2/ERF160	MCO5610436.1	L7F22_064674	Nucleus	1740	579	64113.6	64.1136	7.88	46.13	67.29	-0.585
AnAP2/ERF161	MCO5559298.1	L7F22_012893	Nucleus	669	222	25130.2	25.1302	9.98	36.35	58.11	-0.936
AnAP2/ERF162	MCO5573660.1	L7F22_027432	Nucleus	2445	814	93564.3	93.5643	8.28	53.51	63.65	-0.837
AnAP2/ERF163	MCO5561180.1	L7F22_014801	Nucleus	1935	644	70587.9	70.5879	8.68	52.17	67	-0.523

## Sheet: Table S2
Gene Name	Primer Name	Sequence (5'->3')
AnAP2/ERF18	AnAP2/ERF18F	AGATTGACTCACCTGCCGAC	RT-qPCR
	AnAP2/ERF18R	TCCTCCAAGTCCAGCGAATG
AnAP2/ERF55	AnAP2/ERF55F	AGCAATACAGCAATGCCCCT	RT-qPCR
	AnAP2/ERF55R	GAGTCTGCACAAACTTGCCG
AnAP2/ERF22	AnAP2/ERF22F	TCTTGGGACAGATGTGAGCG	RT-qPCR
	AnAP2/ERF22R	GAGATGGGGAAGAGGCGATG
AnAP2/ERF127	AnAP2/ERF127F	ATCCGACTGAAGAGCACCAC	RT-qPCR
	AnAP2/ERF127R	GTTGATGCCAATTCTGCGGG
AnAP2/ERF84	AnAP2/ERF84F	CAGCAAGGTTTGTTGGCTCC	RT-qPCR
	AnAP2/ERF84R	TTGCGCACGGCAATTTTGTA
AnAP2/ERF87	AnAP2/ERF87F	AGGGATGCGACAGTACCTTG	RT-qPCR
	AnAP2/ERF87R	CCCAGAAGTAGCTTGCAGGT
AnAP2/ERF63	AnAP2/ERF63F	CGTCCCCAACAGGAAATGGA	RT-qPCR
	AnAP2/ERF63R	GCCAGGCAAACCCTCTACAT
AnAP2/ERF34	AnAP2/ERF34F	CCCAGATCGCGAACACAAGA	RT-qPCR
	AnAP2/ERF34R	AGGGTGGAAGTCTGCACCTA
AnAP2/ERF43	AnAP2/ERF43F	CCAGGGCTGACGATCAAGAG	RT-qPCR
	AnAP2/ERF43R	GTAGTAGCAGCATGGCGTCT
AnAP2/ERF135	AnAP2/ERF135F	CACCACAGGAGTCCGAAGAA	RT-qPCR
	AnAP2/ERF135R	CAGAAGTGGTGTGAAGGGGA
AnAP2/ERF46	AnAP2/ERF46F	TCCTTGCCGTTTGAGCATGA	RT-qPCR
	AnAP2/ERF46R	CTGACATGGCGTACTTGCCT
AnAP2/ERF95	AnAP2/ERF95F	TGTGCACGCCTTAATTTGCC	RT-qPCR
	AnAP2/ERF95R	CAATCCCGGAGTGCCTCTTT
40S	40SF	TTGTAGGTGAGTATGGGCTTCGCAA	reference gene
	40SR	ATCAAGTGTCAGCAACATTCGGGCA

## Sheet: Table S3
Gene ID	Nr	Swiss-Prot	KEGG	gene_ontology_blast	eggNOG	Pfam	CAZy	Signal	tmhmm
AnAP2/ERF18	XP_019184931.1^PREDICTED: dehydration-responsive element-binding protein 3-like^56.76%	Q9SUK8.1^RecName: Full=Ethylene-responsive transcription factor ERF039^69.33%	NA	GO:0003677^DNA binding^molecular_function;GO:0003700^DNA-binding transcription factor activity^molecular_function;GO:0009873^ethylene-activated signaling pathway^biological_process;GO:0005634^nucleus^cellular_component	NA	PF00847.19^AP2 domain	NA	NA	NA
AnAP2/ERF22	XP_024524613.1^ethylene-responsive transcription factor ERF015-like^77.22%	Q9S7L5.1^RecName: Full=Ethylene-responsive transcription factor ERF018^56.04%	NA	GO:0003677^DNA binding^molecular_function;GO:0003700^DNA-binding transcription factor activity^molecular_function;GO:0051301^cell division^biological_process;GO:0002213^defense response to insect^biological_process;GO:0009873^ethylene-activated signaling pathway^biological_process;GO:0010087^phloem or xylem histogenesis^biological_process;GO:0009611^response to wounding^biological_process;GO:0005…	NA	PF00847.19^AP2 domain	NA	NA	NA
AnAP2/ERF34	XP_009413344.1^PREDICTED: ethylene-responsive transcription factor RAP2-9-like^55.56%	Q9FH94.1^RecName: Full=Ethylene-responsive transcription factor ERF010^57.45%	NA	GO:0003677^DNA binding^molecular_function;GO:0003700^DNA-binding transcription factor activity^molecular_function;GO:0009873^ethylene-activated signaling pathway^biological_process;GO:0005634^nucleus^cellular_component	NA	PF00847.19^AP2 domain	NA	NA	NA
AnAP2/ERF43	XP_024532118.1^ethylene-responsive transcription factor ERF037-like^62.2%	Q9C591.1^RecName: Full=Ethylene-responsive transcription factor ERF016^62.65%	NA	GO:0003677^DNA binding^molecular_function;GO:0003700^DNA-binding transcription factor activity^molecular_function;GO:0009873^ethylene-activated signaling pathway^biological_process;GO:0005634^nucleus^cellular_component	NA	PF00847.19^AP2 domain	NA	NA	NA
AnAP2/ERF46	XP_027938660.1^dehydration-responsive element-binding protein 2C-like^64.39%	A2WL19.2^RecName: Full=Dehydration-responsive element-binding protein 2A; Short=Protein DREB2A^55.32%	NA	GO:0003677^DNA binding^molecular_function;GO:0003700^DNA-binding transcription factor activity^molecular_function;GO:0005634^nucleus^cellular_component	NA	PF00847.19^AP2 domain	NA	NA	NA
AnAP2/ERF55	APZ75909.1^DREB6.1^42.93%	Q9SKW5.1^RecName: Full=Ethylene-responsive transcription factor ERF055^43.46%	K09286|EREBP|http://www.genome.jp/dbget-bin/www_bget?ko:K09286	GO:0003700^DNA-binding transcription factor activity^molecular_function;GO:0043565^sequence-specific DNA binding^molecular_function;GO:0009873^ethylene-activated signaling pathway^biological_process;GO:0006355^regulation of transcription, DNA-templated^biological_process;GO:0009415^response to water^biological_process;GO:0005634^nucleus^cellular_component	NA	PF00847.19^AP2 domain	NA	NA	NA
AnAP2/ERF63	XP_010257031.1^PREDICTED: dehydration-responsive element-binding protein 2C-like^66.67%	A2WL19.2^RecName: Full=Dehydration-responsive element-binding protein 2A; Short=Protein DREB2A^63.11%	NA	GO:0003677^DNA binding^molecular_function;GO:0003700^DNA-binding transcription factor activity^molecular_function;GO:0005634^nucleus^cellular_component	NA	PF00847.19^AP2 domain	NA	NA	NA
AnAP2/ERF84	ERM95542.1^hypothetical protein AMTR_s00023p00044590^64.62%	Q8LFR2.2^RecName: Full=Dehydration-responsive element-binding protein 2C; Short=Protein DREB2C^58.06%	NA	GO:0003700^DNA-binding transcription factor activity^molecular_function;GO:0043565^sequence-specific DNA binding^molecular_function;GO:0044212^transcription regulatory region DNA binding^molecular_function;GO:0009738^abscisic acid-activated signaling pathway^biological_process;GO:0010286^heat acclimation^biological_process;GO:0045893^positive regulation of transcription, DNA-templated^biological_…	NA	PF00847.19^AP2 domain	NA	NA	NA
AnAP2/ERF87	ERM95542.1^hypothetical protein AMTR_s00023p00044590^64.18%	A2WL19.2^RecName: Full=Dehydration-responsive element-binding protein 2A; Short=Protein DREB2A^58.02%	NA	GO:0003677^DNA binding^molecular_function;GO:0003700^DNA-binding transcription factor activity^molecular_function;GO:0005634^nucleus^cellular_component	NA	PF00847.19^AP2 domain	NA	NA	NA
AnAP2/ERF95	XP_006828126.2^ethylene-responsive transcription factor CRF1 isoform X1^63.38%	O82132.1^RecName: Full=Dehydration-responsive element-binding protein 2A; Short=Protein DREB2A^58.7%	NA	GO:0003700^DNA-binding transcription factor activity^molecular_function;GO:0043565^sequence-specific DNA binding^molecular_function;GO:0044212^transcription regulatory region DNA binding^molecular_function;GO:0010286^heat acclimation^biological_process;GO:0045893^positive regulation of transcription, DNA-templated^biological_process;GO:0009408^response to heat^biological_process;GO:0042542^respon…	NA	PF00847.19^AP2 domain	NA	NA	NA
AnAP2/ERF127	PWA96163.1^erf domain protein 9^67.53%	O80339.1^RecName: Full=Ethylene-responsive transcription factor 3; Short=AtERF3; AltName: Full=Ethylene-responsive element-binding factor 3; Short=EREBP-3^75.0%	NA	GO:0003700^DNA-binding transcription factor activity^molecular_function;GO:0043565^sequence-specific DNA binding^molecular_function;GO:0006952^defense response^biological_process;GO:0009873^ethylene-activated signaling pathway^biological_process;GO:0010105^negative regulation of ethylene-activated signaling pathway^biological_process;GO:0005634^nucleus^cellular_component	NA	PF00847.19^AP2 domain	NA	NA	NA
AnAP2/ERF135	PWA45482.1^ethylene-responsive transcription factor 4^68.75%	Q9FE67.1^RecName: Full=Ethylene-responsive transcription factor 9; Short=AtERF9; AltName: Full=Ethylene-responsive element-binding factor 9; Short=EREBP-9^72.88%	NA	GO:0003700^DNA-binding transcription factor activity^molecular_function;GO:0043565^sequence-specific DNA binding^molecular_function;GO:0006952^defense response^biological_process;GO:0009873^ethylene-activated signaling pathway^biological_process;GO:0019760^glucosinolate metabolic process^biological_process;GO:0016020^membrane^cellular_component;GO:0005634^nucleus^cellular_component	NA	PF00847.19^AP2 domain	NA	NA	NA
